# Supplementary material for: Genetic variants associated with physiological and biochemical indicators: A multi‐centre whole‐exome sequencing study of Chinese healthy participants
Source: Clin Transl Med. 2025 Apr 9;15(4):e70300. doi: 10.1002/ctm2.70300 (PMC11982517; doi:10.1002/ctm2.70300)
Supplement: Supplementary file 2 — Supporting Information [file CTM2-15-e70300-s002.xlsx]

## Sheet: ALT
Chr:Position	SNP	GENE	Ref allele	Minor allele	ERU MAF	IMPACT Healthy Cohort				Previous study			Ethnicity	PMID
						MAF	β	SE	p value	β	SE	p value
19:19379549	rs58542926	TM6SF2	T	C	0.07075	0.06784	2.884	1.04209	0.005817	0.0179	0.0007	4.84e-133	European	38632349, 29562163
6:153043035	rs17710008	MYCT1	A	G	0.16449	0.09966	1.501	0.912398	0.1006	0.0032	0.0005	8.061e-11	European	38632349
10:101977883	rs2230804	CHUK	C	T	0.5069	0.4992	-0.759	0.519464	0.1446	-0.009	0.001	1.93e-13	European	29562163
8:21937667	rs6557781	DMTN	T	C	0.1383	0.01926	2.56	1.91658	0.1822	0.0045	0.0005	5.665e-17	European	38632349
18:21120035	rs7239575	NPC1	C	T	0.4638	0.3878	-0.6535	0.554796	0.2393	-0.0024	0.0004	3.648e-10	European	38632349
1:220970028	rs2642438	MTARC1	A	G	0.2928	0.1826	-0.754	0.646327	0.2438	-0.007	0.0004	2.736e-62	European	38632349
10:113917085	rs2254537	GPAM	T	A	0.30352	0.3551	-0.6412	0.570204	0.2612	-0.008	0.001	4.61e-10	European	29562163
10:113940329	rs2792751	GPAM	T	C	0.29888	0.3526	-0.6371	0.573316	0.2668	-0.008	0.001	2.54e-10	European	29562163
22:44368122	rs3761472	SAMM50	A	G	0.16278	0.3333	0.5542	0.543801	0.3086	0.0199	0.002	8.85e-30	European	29562163
3:64550972	rs80311637	ADAMTS9	A	G	3e-05	0.04188	1.124	1.30459	0.3893	0.137	0.03	7.18e-06	Korean	24124411
9:117122202	rs3748177	AKNA	C	T	0.47248	0.3894	0.3992	0.534133	0.4552	0.0079	0.001	9.51e-09	European	29562163
9:117124731	rs3748176	AKNA	G	A	0.4713	0.3894	0.3992	0.534133	0.4552	0.0079	0.001	4.31e-09	European	29562163
7:73020337	rs3812316	MLXIPL	G	C	0.1237	0.1097	0.5784	0.808929	0.4748	0.0064	0.0006	3.957e-29	European	38632349
11:62201458	rs4084164	AHNAK	A	G	0.4084	0.3116	0.3354	0.578418	0.5623	0.0034	0.0004	1.202e-17	European	38632349
22:44395451	rs1007863	PARVB	T	C	0.4	0.4447	0.3027	0.532679	0.57	0.0119	0.001	7.98e-16	European	29562163
1:155106697	rs12904	EFNA1	A	G	0.4002	0.1315	-0.4085	0.758929	0.5907	-0.0056	0.0004	2.229e-47	European	38632349
21:46271452	rs235314	PTTG1IP	C	T	0.4688	0.4313	0.2694	0.534439	0.6143	0.0033	0.0004	2.146e-17	European	38632349
20:60906055	rs73613564	LAMA5	C	T	0.3293	0.2404	0.2689	0.604592	0.6567	0.0027	0.0004	1.282e-11	European	38632349
19:45411941	rs429358	APOE	C	T	0.0682	0.09045	0.3781	0.886224	0.6698	0.0088	0.0005	1.529e-61	European	38632349
10:101912064	rs2862954	ERLIN1	C	T	0.4744	0.07789	-0.3554	0.983418	0.7179	-0.012	0.001	2.43e-21	European	38632349, 29562163
22:44324730	rs738408	PNPLA3	G	C	0.2231	0.335	0.1353	0.543138	0.8033	0.023	0.002	1.11e-50	European, Mexican-American	29562163, 31219225
22:44324727	rs738409	PNPLA3	C	G	0.2127	0.3358	0.1255	0.543495	0.8174	0.023	0.002	1.34e-50	European/Indian, Japanese	22001757, 29562163, 38632349
1:11887303	rs7537765	CLCN6	G	A	0.1515	0.07873	-0.1795	0.954847	0.851	-0.0029	0.0005	3.507e-08	European	38632349
22:29108229	rs5752776	CHEK2	A	G	0.299	0.2044	-0.07196	0.637245	0.9101	-0.0044	0.0004	2.782e-27	European	38632349
15:40330629	rs8041057	SRP14	C	T	0.28696	0.2546	0.0592	0.609184	0.9226	0.0045	0.0004	1.721e-26	European	38632349
4:3443931	rs13108218	HGFAC	A	G	0.4665	0.4556	0.03852	0.530357	0.9421	0.0033	0.0004	7.903e-17	European	38632349
16:58549932	rs4784046	SETD6	T	C	0.45012	0.05611	0.07474	1.15026	0.9482	0.003	0.0004	6.717e-15	European	38632349
22:36545137	rs132642	APOL3	A	T	0.15864	0.01256	-0.1077	2.35944	0.9636	-0.0089	0.0005	1.661e-66	European	38632349
16:28883241	rs7498665	SH2B1	G	A	0.38696	0.1281	0.02398	0.769388	0.9751	0.0022	0.0004	3.964e-08	European	38632349
22:43933198	rs2076211	PNPLA3	C	A									European	22001757
22:43939864	rs2073081	PNPLA3	T	C									European	22001757
22:43936690	rs2281135	PNPLA3	G	T									European, Mexican-American	22001757, 31219225
22:44333694	rs2896019	PNPLA3	G	T									Mexican-American, Japanese	31219225, 23535911
22:43995806	rs2143571	SAMM50	G	A									European, Japanese	22001757, 23535911
22:43958231	rs738491	SAMM50	C	A									Japanese	23535911
22:43997195	rs6006473	PARVB	C	T									Japanese	23535911
22:44002644	rs5764455	PARVB	A	C									Japanese	23535911
22:44004818	rs6006611	PARVB	G	A									Japanese	23535911
10:113949664	rs10787429	GPAM	T	C									European	38632349
9:117148430	rs10733608	AKNA	T	G									European	38632349
10:100193948	rs11597086	CHUK	A	C									European	18940312
10:100216744	rs11591741	CHUK	G	C									European	18940312
4:87297572	rs6832102	HSD17B13	G	A									European/Indian	22001757
4:88231392	rs72613567	HSD17B13	T	TA									European	29562163
8:125469835	rs2954021	TRIB1	G	A									European/Indian	22001757, 38632349
10:100030632	rs4919416	CPN1	A	T									European/Indian	22001757
10:100101678	rs11597390	CPN1	G	A									European	18940312
1:219928157	rs188273166	SLC30A10	G	A									White British	34315874, 35397106
8:145732114	rs141505249	GPT	C	G									European	38632349, 29562163
8:145730072	rs143408057	GPT	G	A									European	29562163
8:145730161	rs201815297	GPT	C	T									European	29562163
8:145730221	rs112574791	GPT	G	A									European	29562163
8:145731636	rs145155876	GPT	T	G									European	29562163
8:145732151	rs143462595	GPT	G	A									European	29562163
8:145732180	rs147998249	GPT	G	C									European	29562163
10:101595996	rs17222723	ABCC2	T	A									European	29562163
10:101606861	rs1137968	ABCC2	G	T									European	29562163
10:101610533	rs8187707	ABCC2	C	T									European	29562163
10:101611294	rs8187710	ABCC2	G	A									European	29562163
1:76433779	rs4949718	ST6GALNAC3	A	G									Korean	24124411
2:149707970	rs17801127	MMADHC	A	G									Korean	24124411
18:68877518	rs1539893	CCDC102B	G	A									Korean	24124411
1:163172765	rs12035879	RGS5	A	G									Korean	24124411
16:50403617	rs9941219	BRD7	A	G									Korean	24124411
16:50407297	rs731660	BRD7	A	C									Korean	24124411
2:154377806	rs12621256	GALNT13	G	A									Korean	24124411
20:1948896	rs6035126	SIRPA	A	G									Korean	24124411
20:1950854	rs13433286	SIRPA	G	A									Korean	24124411
20:23161018	rs844917	CD93	A	G									Korean	24124411
20:23160808	rs844914	CD93	A	C									Korean	24124411
17:73065795	rs903107	SLC39A11	G	A									Korean	24124411
10:11182702	rs596406	CELF2	G	A									Korean	24124411
17:75370274	rs3987888	2009-09-01	C	T									European	38632349
7:87127099	rs55747905	ABCB1	C	T									European	38632349
2:44069772	rs75331444	ABCG8	A	G									European	38632349
20:25343258	rs113469203	ABHD12	G	A									European	38632349
20:62489027	rs6011190	ABHD16B	A	G									European	38632349
9:136132907	rs8176719	ABO	TC	T									European	38632349
2:203110213	rs62196482	AC079354.2	A	G									European	38632349
7:36084529	rs2710804	AC083864.3	C	T									European	38632349
3:58491954	rs73087775	ACOX2	T	C									European	38632349
5:131320462	rs253942	ACSL6	T	C									European	38632349
17:79480686	rs11657440	ACTG1	C	T									European	38632349
2:114677451	rs74621494	ACTR3	A	G									European	38632349
15:79064667	rs7174367	ADAMTS7	G	A									European	38632349
1:82352199	rs12723257	ADGRL2	C	T									European	38632349
11:47723410	rs141599192	AGBL2	T	C									European	38632349
8:6587270	rs2980682	AGPAT5	A	T									European	38632349
6:139835689	rs668459	AL356739.1	C	T									European	38632349
11:22199265	rs4478991	ANO5	A	G									European	38632349
15:90341982	rs141117801	ANPEP	T	C									European	38632349
11:69283303	rs631695	AP000439.5	T	G									European	38632349
19:3753656	rs12609548	APBA3	T	A									European	38632349
17:64210580	rs1801689	APOH	C	A									European	38632349
11:72504141	rs519790	ARAP1	G	C									European	38632349
13:107220834	rs9583095	ARGLU1	T	C									European	38632349
5:72919127	rs2544645	ARHGEF28	G	C									European	38632349
1:27021913	rs114165349	ARID1A	C	G									European	38632349
5:53283630	rs1694068	ARL15	T	A									European	38632349
12:108165360	rs2111281	ASCL4	C	A									European	38632349
19:36045772	rs2733739	ATP4A	A	G									European	38632349
12:57033353	rs2950388	ATP5B	T	C									European	38632349
1:28572317	rs12129745	ATPIF1	C	G									European	38632349
21:30582683	rs1882862	BACH1	C	T									European	38632349
20:12962718	rs364585	BANF2	A	G									European	38632349
18:60845884	rs12454712	BCL2	C	T									European	38632349
22:18143835	rs8141347	BCL2L13	C	T									European	38632349
10:13534234	rs7916672	BEND7	C	T									European	38632349
17:65832016	rs7218014	BPTF	C	T									European	38632349
21:40639450	rs113617088	BRWD1	A	G									European	38632349
4:37482779	rs7672435	C4orf19	A	T									European	38632349
5:55861464	rs28650790	C5orf67	T	C									European	38632349
6:21924904	rs12192041	CASC15	C	T									European	38632349
2:202060820	rs3731714	CASP10	T	C									European	38632349
12:516346	rs10774169	CCDC77	A	G									European	38632349
12:4384844	rs76895963	CCND2	G	T									European	38632349
15:73985223	rs2127015	CD276	T	C									European	38632349
6:47595155	rs1385742	CD2AP	A	T									European	38632349
1:227180981	rs3795446	CDC42BPA	T	C									European	38632349
1:205461535	rs1041310	CDK18	A	T									European	38632349
7:92408370	rs445	CDK6	T	C									European	38632349
6:36648364	rs3176334	CDKN1A	C	T									European	38632349
2:65291546	rs2241160	CEP68	G	A									European	38632349
1:196675861	rs6695321	CFH	G	A									European	38632349
14:103990799	rs3759584	CKB	C	T									European	38632349
2:165528876	rs13389219	COBLL1	T	C									European	38632349
13:111019083	rs9555692	COL4A2	C	T									European	38632349
6:99831117	rs13206027	COQ3	T	A									European	38632349
17:61982721	rs2665856	CSHL1	T	A									European	38632349
8:3383737	rs192842917	CSMD1	T	C									European	38632349
5:130218070	rs140517069	CTB-1I21.1	T	G									European	38632349
5:158003020	rs2963468	CTC-207P7.1	G	A									European	38632349
5:31021358	rs10075805	CTD-2197M16.1	G	A									European	38632349
7:25991826	rs4722551	CTD-2227E11.1	C	T									European	38632349
17:68454820	rs9904480	CTD-2378E21.1	C	T									European	38632349
5:156703572	rs1030270	CYFIP2	T	C									European	38632349
8:144019714	rs183109585	CYP11B2	A	G									European	38632349
15:51537012	rs10851498	CYP19A1	C	T									European	38632349
19:41353107	rs56113850	CYP2A6	T	C									European	38632349
19:15986388	rs11086006	CYP4F2	A	G									European	38632349
19:13094044	rs75853086	DAND5	T	C									European	38632349
9:34116083	rs10971930	DCAF12	C	T									European	38632349
14:69599483	rs12432645	DCAF5	T	G									European	38632349
6:35283958	rs13197551	DEF6	T	C									European	38632349
2:169933741	rs1862069	DHRS9	G	A									European	38632349
5:140893410	rs251023	DIAPH1	G	A									European	38632349
12:51138862	rs1047912	DIP2B	T	C									European	38632349
13:50707087	rs2812208	DLEU1	C	G									European	38632349
10:79660125	rs10430531	DLG5	C	T									European	38632349
1:172368310	rs7546252	DNM3	A	G									European	38632349
19:10350649	rs8113613	DNMT1	T	C									European	38632349
1:111680493	rs325928	DRAM2	A	G									European	38632349
6:20404420	rs73382439	E2F3	T	C									European	38632349
17:45422628	rs7214410	EFCAB13	A	G									European	38632349
2:233520254	rs13395911	EFHD1	A	T									European	38632349
5:106878792	rs6879279	EFNA5	C	G									European	38632349
11:125443002	rs76118307	EI24	G	A									European	38632349
9:112077530	rs68082079	EPB41L4B	C	T									European	38632349
7:143092269	rs34372369	EPHA1	A	G									European	38632349
3:185796785	rs4077189	ETV5	A	G									European	38632349
12:11791685	rs12824533	ETV6	G	A									European	38632349
20:45557065	rs1412957	EYA2	G	A									European	38632349
6:159230633	rs3123131	EZR	T	C									European	38632349
15:52998262	rs6493573	FAM214A	T	C									European	38632349
17:27164458	rs12450826	FAM222B	T	A									European	38632349
15:49867148	rs12902794	FAM227B	T	C									European	38632349
1:161623025	rs61804164	FCGR2B	C	G									European	38632349
8:38323765	rs62505473	FGFR1	G	C									European	38632349
2:48513575	rs13386751	FOXN2	A	C									European	38632349
14:89886940	rs1005421	FOXN3	T	C									European	38632349
6:116338065	rs1890426	FRK	C	T									European	38632349
11:65173754	rs2904975	FRMD8	C	T									European	38632349
16:53806453	rs56094641	FTO	G	A									European	38632349
16:70491655	rs62049035	FUK	A	G									European	38632349
15:91422543	rs8039305	FURIN	C	T									European	38632349
8:11592717	rs11250160	GATA4	A	G									European	38632349
7:56072010	rs7800001	GBAS	T	C									European	38632349
20:33433629	rs55845370	GGT7	G	A									European	38632349
15:72473611	rs12442886	GRAMD2	T	C									European	38632349
1:110229787	rs36209093	GSTM2	C	T									European	38632349
22:24296294	rs12484324	GSTT2B	T	C									European	38632349
11:50073263	rs11245604	GTF2IP11	A	G									European	38632349
17:73778609	rs73352129	H3F3B	G	C									European	38632349
4:145659064	rs11727676	HHIP	C	T									European	38632349
1:149778930	rs191859910	HIST2H2BF	T	C									European	38632349
10:70983629	rs9663238	HKDC1	A	G									European	38632349
6:31351549	rs3020581	HLA-S	G	A									European	38632349
11:118957246	rs1799992	HMBS	C	T									European	38632349
12:66376202	rs7136054	HMGA2	G	C									European	38632349
1:50839740	rs2356864	HMGB1P45	G	A									European	38632349
5:172179584	rs6872156	HMP19	A	G									European	38632349
17:36073320	rs17138478	HNF1B	A	C									European	38632349
20:43036452	rs8114057	HNF4A	A	G									European	38632349
16:72105965	rs217184	HPR	C	T									European	38632349
10:100427632	rs542874	HPSE2	G	A									European	38632349
5:132444128	rs72801474	HSPA4	A	G									European	38632349
3:160026630	rs78376817	IFT80	C	T									European	38632349
16:3114472	rs9788910	IL32	C	G									European	38632349
5:52193125	rs4074793	ITGA1	G	A									European	38632349
6:15502273	rs6899343	JARID2	T	A									European	38632349
7:28239466	rs10264306	JAZF1-AS1	G	A									European	38632349
5:67714246	rs4976033	JMY	G	A									European	38632349
8:103662852	rs13275089	KLF10	C	T									European	38632349
7:130438214	rs13234407	KLF14	A	G									European	38632349
3:126060315	rs7641302	KLF15	T	C									European	38632349
12:123893830	rs16917496	KMT5A	C	T									European	38632349
12:25407726	rs12318598	KRAS	G	A									European	38632349
3:137031237	rs7616632	KRT18P35	G	T									European	38632349
14:50735947	rs72683923	L2HGDH	C	T									European	38632349
6:130374711	rs4351283	L3MBTL3	T	C									European	38632349
4:17924734	rs11938781	LCORL	C	T									European	38632349
11:18430338	rs61884348	LDHC	T	C									European	38632349
1:66161698	rs6688625	LEPR	T	C									European	38632349
8:129534534	rs72724789	LINC00824	A	G									European	38632349
2:59313974	rs7424120	LINC01122	C	T									European	38632349
5:127406259	rs6888037	LINC01184	G	T									European	38632349
1:59679355	rs7529489	LINC01358	C	T									European	38632349
20:39179822	rs1883711	LINC01728	C	G									European	38632349
3:156797941	rs67261871	LINC02029	C	T									European	38632349
3:65157937	rs9836030	LINC02040	T	C									European	38632349
3:172294500	rs79287178	LINC02068	A	G									European	38632349
10:91010313	rs2243548	LIPA	C	T									European	38632349
15:58723479	rs1077834	LIPC	C	T									European	38632349
4:88212722	rs13141441	LNCPRESS2	A	G									European	38632349
19:7962429	rs554146	LRRC8E	A	C									European	38632349
20:14672177	rs6034011	MACROD2	C	T									European	38632349
22:38598234	rs2267372	MAFF	A	G									European	38632349
2:174019477	rs11897681	MAP3K20	C	A									European	38632349
4:87102255	rs114627598	MAPK10	C	T									European	38632349
19:18241898	rs11666906	MAST3	G	A									European	38632349
3:152035637	rs7610095	MBNL1	A	G									European	38632349
10:89807366	rs10887777	MED6P1	C	T									European	38632349
1:156461707	rs3790459	MEF2D	A	T									European	38632349
2:112775064	rs7422195	MERTK	A	G									European	38632349
7:116417848	rs11770163	MET	C	G									European	38632349
17:4772410	rs142969103	MINK1	A	G									European	38632349
13:41683061	rs17532490	MIR3168	A	G									European	38632349
3:37042960	rs4647222	MLH1	C	A									European	38632349
6:53957588	rs625899	MLIP	T	C									European	38632349
12:122522165	rs139779037	MLXIP	T	C									European	38632349
17:16979933	rs58472573	MPRIP	G	A									European	38632349
4:100487315	rs28431971	MTTP	A	G									European	38632349
22:19304590	rs8141909	MYO18B	C	T									European	38632349
2:227112754	rs2943654	NEU2	C	T									European	38632349
9:95892726	rs7018885	NINJ1	C	T									European	38632349
1:247612562	rs10925027	NLRP3	T	C									European	38632349
21:16415732	rs7280197	NRIP1	C	T									European	38632349
14:79939525	rs10145154	NRXN3	T	C									European	38632349
3:13438234	rs9310423	NUP210	T	C									European	38632349
14:24871926	rs11621792	NYNRIN	T	C									European	38632349
11:51394742	rs77711654	OR4A6P	A	C									European	38632349
11:55492764	rs7104561	OR5D3P	C	T									European	38632349
11:93864393	rs56175344	PANX1	G	C									European	38632349
1:62579891	rs12140153	PATJ	T	G									European	38632349
8:17792853	rs478420	PCM1	G	A									European	38632349
5:58943460	rs298023	PDE4D	A	T									European	38632349
13:33147548	rs7332115	PDS5B	G	T									European	38632349
19:33876955	rs11672697	PEPD	C	T									European	38632349
10:98466282	rs61856806	PIK3AP1	A	T									European	38632349
1:89146852	rs1002436	PKN2	A	G									European	38632349
10:74714177	rs3829126	PLA2G12B	T	G									European	38632349
11:64031241	rs35169799	PLCB3	T	C									European	38632349
10:96023077	rs57866767	PLCE1	C	T									European	38632349
2:179367560	rs13026251	PLEKHA3	T	C									European	38632349
1:204213714	rs12031222	PLEKHA6	G	C									European	38632349
13:28444088	rs1778793	PLUT	C	G									European	38632349
14:20938251	rs1760940	PNP	C	A									European	38632349
7:75044830	rs236651	POM121C	G	A									European	38632349
3:12369401	rs13064760	PPARG	T	C									European	38632349
8:8173869	rs56934846	PRAG1	A	G									European	38632349
2:219699999	rs78058190	PRKAG3	A	G									European	38632349
19:795457	rs351973	PTBP1	A	G									European	38632349
9:98236664	rs3824488	PTCH1	T	C									European	38632349
12:112906415	rs11066320	PTPN11	A	G									European	38632349
1:114406451	rs2488458	PTPN22	T	C									European	38632349
20:32300671	rs34587839	PXMP4	A	G									European	38632349
7:6431933	rs702484	RAC1	G	C									European	38632349
3:29359952	rs57440162	RBMS3	C	T									European	38632349
20:17844492	rs2618567	RIN2	G	T									European	38632349
17:78337893	rs36103733	RNF213	T	C									European	38632349
15:60883281	rs339969	RORA	C	A									European	38632349
8:55454564	rs72648770	RP1	G	C									European	38632349
8:72459582	rs28471687	RP11-1102P16.1	G	A									European	38632349
18:56084054	rs4503880	RP11-1151B14.2	T	C									European	38632349
8:9187242	rs1461729	RP11-115J16.1	A	G									European	38632349
11:92809061	rs144988974	RP11-183A22.3	T	C									European	38632349
8:12632903	rs4474021	RP11-252C15.1	T	G									European	38632349
1:16505320	rs1497406	RP11-276H7.3	A	G									European	38632349
12:10582294	rs2859660	RP11-277P12.6	C	T									European	38632349
12:26456188	rs10842703	RP11-283G6.4	T	A									European	38632349
8:96092046	rs28416970	RP11-320N21.2	A	G									European	38632349
1:219668252	rs1538742	RP11-392O17.1	C	A									European	38632349
1:113246506	rs2306937	RP11-426L16.10	T	C									European	38632349
6:98565211	rs1487445	RP11-436D23.1	T	C									European	38632349
3:135926622	rs645040	RP11-463H24.1	G	T									European	38632349
11:43653833	rs2862996	RP11-472I20.4	G	T									European	38632349
4:38718732	rs6531657	RP11-500G9.1	T	C									European	38632349
16:83980529	rs4782568	RP11-505K9.4	G	C									European	38632349
16:80497341	rs28650012	RP11-525K10.3	G	C									European	38632349
12:21028208	rs60140950	RP11-545J16.1	C	G									European	38632349
12:120825609	rs11065097	RP1-166H1.2	C	T									European	38632349
11:76299649	rs11236797	RP11-672A2.7	A	C									European	38632349
17:47461433	rs17637472	RP11-81K2.1	A	G									European	38632349
3:39358757	rs2649748	RP11-944L7.4	T	C									European	38632349
8:10571491	rs4484649	RP1L1	C	A									European	38632349
1:177947525	rs10913481	RP4-798P15.3	G	A									European	38632349
1:101659343	rs77666400	RP5-1033H2.1	C	T									European	38632349
20:47456793	rs34696920	RP5-906C1.1	A	C									European	38632349
11:30394949	rs571174	RPL12P30	C	T									European	38632349
14:35164549	rs12894146	RPL23AP8	A	C									European	38632349
9:6663449	rs3847263	RPS3AP54	T	C									European	38632349
6:7240053	rs77510523	RREB1	T	A									European	38632349
6:127454893	rs72959041	RSPO3	A	G									European	38632349
1:25583610	rs72660908	RSRP1	G	C									European	38632349
19:47716952	rs73061330	SAE1	A	G									European	38632349
22:50884806	rs113795728	SBF1	CCGGGTCT	C									European	38632349
14:94844947	rs28929474	SERPINA1	T	C									European	38632349, 29562163
6:109306493	rs111353760	SESN1	G	T									European	38632349
1:150935811	rs41272019	SETDB1	T	C									European	38632349
12:111884608	rs3184504	SH2B3	T	C									European	38632349
17:18253839	rs62072546	SHMT1	T	C									European	38632349
4:77416627	rs12500824	SHROOM3	A	G									European	38632349
3:149114757	rs1594320	SIAH2	G	C									European	38632349
19:51627766	rs2673908	SIGLEC9	T	G									European	38632349
1:2175553	rs142451335	SKI	T	C									European	38632349
3:124927205	rs6762589	SLC12A8	A	G									European	38632349
6:160766770	rs622217	SLC22A3	C	T									European	38632349
3:170729873	rs6785803	SLC2A2	C	G									European	38632349
17:7185779	rs117643180	SLC2A4	A	C									European	38632349
3:155560978	rs407258	SLC33A1	C	T									European	38632349
11:57255680	rs72925935	SLC43A1	A	G									European	38632349
20:10577881	rs117652816	SLX4IP	C	G									European	38632349
17:1963961	rs12946564	SMG6	G	A									European	38632349
11:16246700	rs11023881	SOX6	A	T									European	38632349
17:70074148	rs9913936	SOX9-AS1	T	C									European	38632349
12:53785861	rs7134628	SP1	A	G									European	38632349
19:38759103	rs3786876	SPINT2	C	T									European	38632349
12:106424666	rs74684692	ST13P3	C	G									European	38632349
6:32582485	rs28507026	TBC1D22B	G	A									European	38632349
6:34177853	rs185139895	TBC1D22B	A	G									European	38632349
11:78591621	rs10751299	TENM4	T	C									European	38632349
13:95236825	rs9556403	TGDS	G	A									European	38632349
19:54674742	rs4806498	TMC4	T	C									European	38632349
7:12272865	rs78500886	TMEM106B	G	T									European	38632349
2:46704538	rs146576352	TMEM247	A	C									European	38632349
4:69357050	rs35088884	TMPRSS11E	A	C									European	38632349
9:132566666	rs7029757	TOR1B	A	G									European	38632349
11:5701074	rs11601507	TRIM5	A	C									European	38632349
4:103780523	rs223345	UBE2D3	C	T									European	38632349
15:63819427	rs55848327	USP3	G	A									European	38632349
6:43757082	rs4711750	VEGFA	A	T									European	38632349
7:134884187	rs292585	WDR91	C	T									European	38632349
1:93876429	rs2114271	Y_RNA	A	G									European	38632349
18:45665900	rs12965052	ZBTB7C	G	A									European	38632349
10:46121046	rs10900229	ZFAND4	T	C									European	38632349
11:58374892	rs12792832	ZFP91	G	C									European	38632349
10:80929992	rs7913964	ZMIZ1	G	A									European	38632349
7:44811221	rs73109480	ZMIZ2	T	C									European	38632349
4:146821410	rs4835265	ZNF827	A	C									European	38632349
2:10613284	rs818165	NOL10	A	G									European	37658353
5:16529754	rs12188529	FAM134B	A	G									European	37658353
17: 5381867	rs3865350	DERL2	C	T									European	37658353
17:5391690	rs2309399	MIS12	G	A									European	37658353
8:144997604	rs371119003	PLEC	C	T									European	29562163
8:145692918	rs35968570	KIFC2	G	A									European	29562163
8:145748532	rs567402720	LRRC24	A	G									European	29562163

## Sheet: AST
Chr:Position	SNP	GENE	Ref allele	Minor allele	ERU MAF	IMPACT Healthy Cohort				Previous study			Ethnicity	PMID
						MAF	β	SE	p value	β	SE	p value
19:19379549	rs58542926	TM6SF2	T	C	0.07075	0.06784	1.053	0.56112	0.06102	0.008	0.002	6.54e-08	European	29562163
22:44368122	rs3761472	SAMM50	A	G	0.16278	0.3333	0.3634	0.291709	0.2133	0.011	0.001	1.22e-22	European	29562163
3:64550972	rs80311637	ADAMTS9	A	G	3e-05	0.04188	0.7428	0.699719	0.289	0.078	0.016	1.85e-06	Korean	24124411
10:18242311	rs10764176	SLC39A12	A	G	0.29307	0.1156	-0.3138	0.439362	0.4753	-0.006	0.001	1.09e-10	European	29562163
22:44395451	rs1007863	PARVB	T	C	0.4	0.4447	0.1237	0.285842	0.6654	0.006	0.001	1.31e-13	European	29562163
11:22271870	rs7481951	ANO5	A	T	0.41527	0.1776	0.08232	0.364031	0.8212	0.004	0.001	9.61e-08	European	29562163
10:101912064	rs2862954	ERLIN1	T	C	0.4744	0.07789	-0.08375	0.527755	0.874	-0.005	0.001	4.82e-09	European	29562163
22:44324730	rs738408	PNPLA3	G	C	0.2231	0.335	0.01864	0.291454	0.949	0.014	0.001	8.93e-46	European, Mexican-American	29562163, 31219225
22:44324727	rs738409	PNPLA3	C	G	0.2127	0.3358	0.01499	0.291633	0.959	0.014	0.001	8.31e-46	European	29562163
22:44333694	rs2896019	PNPLA3	G	T									Mexican-American	31219225
22:44332570	rs2281135	PNPLA3	A	G									Mexican-American	31219225
22:44328043	rs1883350	PNPLA3	T	C									Mexican-American	31219225
1:237940201	rs2499604	ZP4	C	A									European	20708005
12:9218736	rs6487679	PZP	C	T									European	20708005
18:45392324	rs1421201	SLC14A2	G	G									European	20708005
4:168488807	rs2710833	LOC107986198	T	A									European	20708005
1:219928157	rs188273166	SLC30A10	G	A									White British	34315874
14:26019261	rs862946	CYB5AP5	A	G									Korean	24124411
10:11182702	rs596406	CELF2	G	A									Korean	24124411
10:99397681	rs76850691	GOT1	C	G									Korean	24124411
10:101165533	rs374966349	GOT1	G	C									European	29562163
10:98367794	rs17109512	GOT1	G	A									Amishi	21900944
1:76433779	rs4949718	ST6GALNAC3	A	G									Korean	24124411
2:137141183	rs984295	ADAMTS9	G	A									Korean	24124411
21:27285630	rs457603	EIF4A1P1	G	A									Korean	24124411
21:27287077	rs452621	EIF4A1P1	A	G									Korean	24124411
3:79554914	rs7617400	ROBO1	A	G									Korean	24124411
3:79561475	rs11924965	ROBO1	A	G									Korean	24124411
3:79597007	rs7644918	ROBO1	C	A									Korean	24124411
4:88231392	rs72613567	HSD17B13	T	TA									European	29562163
14:94844947	rs28929474	SERPINA1	T	C									European	29562163
6:136346130	rs178571	PDE78	T	C									Mexican-American	31219225

## Sheet: Scr
Chr:Position	SNP	GENE	Ref allele	Minor allele	ERU MAF	IMPACT Healthy Cohort				Previous study			Ethnicity	PMID
						MAF	β	SE	p value	β	SE	p value
6:133789728	rs9493627	EYA4	A	G	0.3186	0.402	1.395	0.804184	0.08337	0.0058	0.0009	1.4e-11	European	27920155
2:27508073	rs1260326	GCKR	T	C	0.42422	0.4841	-1.319	0.774235	0.0891	Not record	Not record	1.3e-10	Caucasian	20383146
1:201016296	rs3850625	CACNA1S	A	G	0.11884	0.04188	2.863	1.86434	0.1252	0.008	Not record	2.55e-09	European	26831199; 24029420
6:160247357	rs2279463	SLC22A2	A	T	0.12236	0.0804	-1.763	1.46122	0.2282	Not record	Not record	8.7e-10	Caucasian	20383146
11:2789955	rs163160	KCNQ1	A	G	0.186	0.2379	1.031	0.922908	0.2644	0.0067	Not record	9.02e-09	European	26831199
20:10652665	rs6040055	JAG1	T	C	0.395	0.4975	-0.6846	0.776786	0.3786	-0.017	0.003	1e-08	European	19430482
2:148716428	rs2307394	ORC4	C	T	0.3137	0.4724	-0.5964	0.766607	0.4369	-0.0049	0.0009	8.4e-09	European	27920155
16:28837515	rs8049439	ATXN2L	C	T	0.38075	0.2638	0.5041	0.878061	0.5661	0.0047	0.0008	1.2e-09	European	27920155
1:155192276	rs4072037	MUC1	C	T	0.4737	0.1499	0.6104	1.08699	0.5747	0.0061	0.0013	2e-06	China-Taiwanese	34638981
2:272203	rs11553746	ACP1	T	C	0.34067	0.1943	-0.3982	0.98699	0.6868	-0.0195	0.0029	1.5e-11	European	27920155
2:220354108	rs55760516	SPEG	G	A	0.3305	0.2429	0.3546	0.903827	0.6949	0.005	0.0008	1.7e-13	European	27920155
1:82944571	rs10874312	LPHN2	A	G									Caucasian	28452372
1:113248791	rs12144044	RHOC	A	C									Caucasian	28452372
2:176993583	rs187355703	HOXD8	C	G									Caucasian	28452372
5:53295546	rs111366116	ARL15	T	C									Caucasian	28452372
5:67739274	rs113246091	PIK3R1	A	G									Caucasian	28452372
6:133812872	rs7764488	EYA4	A	G									Caucasian	28452372
9:119264108	rs13298297	ASTN2	A	G									Caucasian	28452372
16:68363181	rs1111571	SLC7A6	A	G									Caucasian	28452372
18:5593171	rs9962915	EPB41L3	T	C									Caucasian	28452372
18:59350507	rs12458009	RNF152	T	G									Caucasian	28452372
15:97659878	rs653747	LINC00923	C	A									Black	27729571
10:130928677	rs12770303	TCERG1L	C	A									Black	27729571
9:25792488	rs1220081	LINC01241	A	C									Black	27729571
8:131157141	rs4492355	ADCY8	C	T									Black	27729571
7:33597883	rs73690944	BBS9	A	C									Black	27729571
3:168327085	rs9290337	EGFEM1P	A	G									Black	27729571
7:84186780	rs12540238	SEMA3A	C	A									Black	27729571
20:55489773	rs62231385	LINC01441	G	A									Black	27729571
10:81159876	rs116356141	RPA2P2	A	G									Black	27729571
14:56707950	rs198257	OTX2	C	T									Black	27729571
1:244383689	rs10927223	C1orf100	G	C									Black	27729571
5:126533750	rs79239111	ALDH7A1	C	T									Black	27729571
20:59750155	rs1182475	PHACTR3	G	A									White	27729571
19:5054499	rs710956	KDM4B	T	A									White	27729571
11:100015594	rs10501939	CNTN5	G	T									White	27729571
2:33296567	rs17012778	LTBP1	A	G									White	27729571
12:76299175	rs73133086	BBS10	A	T									White	27729571
1:241931809	rs10926598	EXO1	T	C									White	27729571
2:217682779	rs2712184	IGFBP5	A	C									European	26831199
3:170091902	rs9682041	SKIL	T	C									European	26831199
3:185822353	rs10513801	ETV5	T	G									European	26831199
10:52645424	rs10994860	A1CF	T	C									European	26831199
16:89708292	rs164748	DPEP1	C	G									European	26831199
17:19415467	rs111653425	SLC47A1	C	T									Icelandic	25082825
17:19378913	rs2453580	SLC47A1	T	C									Caucasian	22479191
X:106773038	rs56121637	RNF128	A	T									Icelandic	25082825
1:19814567	rs36095412	RNF186	G	A									Icelandic	25082825
5:1216947	rs142979576	SLC6A19	T	C									Icelandic	25082825
11:65376421	rs34400381	SLC25A45	G	A									Icelandic	25082825
19:38676720	rs755690	ACTN4	A	C									Caucasian	24029420
12:49947924	rs296736	AQP2	T	C									Caucasian	24029420
11:66514067	rs1671062	BBS1	A	G									Caucasian	24029420
14:53947414	rs11623717	BMP4	A	C									Caucasian	24029420
8:85462435	rs3758078	CA2	A	C									Caucasian	24029420
3:122209835	rs7638770	CASR	T	A									Caucasian	24029420
9:127845239	rs11789185	ENG	T	G									Caucasian	24029420
5:60939413	rs158938	ERCC8	G	A									Caucasian	24029420
12:4384772	rs720333	FGF23	G	A									Caucasian	24029420
11:59836421	rs558660	GIF	A	G									Caucasian	24029420
20:34935352	rs2236270	GSS	G	T									Caucasian	24029420
2:176105728	rs847148	HOXD13	A	T									Caucasian	24029420
6:53014897	rs316144	ICK	C	T									Caucasian	24029420
14:104697195	rs7140154	INF2	C	G									Caucasian	24029420
20:10652665	rs6040050	JAG1	T	C									Caucasian	24029420
11:128841142	rs2238009	KCNJ1	C	T									Caucasian	24029420
12:25208712	rs7960917	KRAS	T	C									Caucasian	24029420
3:49141557	rs9880088	LAMB2	G	A									Caucasian	24029420
16:67951803	rs2292318	LCAT	C	A									Caucasian	24029420
20:10436797	rs6032878	MKKS	T	C									Caucasian	24029420
1:45504774	rs12029322	MMACHC	C	T									Caucasian	24029420
6:31859509	rs13118	NEU1	A	G									Caucasian	24029420
5:177306340	rs4073745	NSD1	A	G									Caucasian	24029420
16:23634027	rs249942	PALB2	C	A									Caucasian	24029420
4:88030984	rs2728111	PKD2	C	T									Caucasian	24029420
10:94276939	rs12258052	PLCE1	G	A									Caucasian	24029420
20:5309342	rs6053283	PROKR2	G	A									Caucasian	24029420
15:77022791	rs3936040	PSTPIP1	C	T									Caucasian	24029420
11:119676295	rs7122134	PVRL1	A	G									Caucasian	24029420
8:144522244	rs10111332	RECQL4	T	C									Caucasian	24029420
10:43108700	rs1864405	RET	A	C									Caucasian	24029420
3:76425934	rs9827843	ROBO2	G	A									Caucasian	24029420
4:76208755	rs894250	SCARB2	C	G									Caucasian	24029420
16:23294425	rs2106374	SCNN1B	T	C									Caucasian	24029420
19:32865985	rs12460876	SLC7A9	T	A									Caucasian	24029420; 20383146
15:74194103	rs974456	STRA6	C	T									Caucasian	24029420
9:132892556	rs1050700	TSC1	C	T									Caucasian	24029420
14:88849531	rs17700521	TTC8	C	G									Caucasian	24029420
16:20356323	rs12922822	UMOD	C	A									Caucasian	24029420; 20383146
16:20353266	rs4293393	UMOD	A	G									Icelandic	20686651
16:20275191	rs12917707	UMOD	T	G									European	19430482
19:35280479	rs1882694	USF2	A	G									Caucasian	24029420
2:63221589	rs1850983	WDPCP	G	C									Caucasian	24029420
11:30716911	rs3925584	MPPED2	T	C									Caucasian	22479191
2:15780453	rs6431731	DDX1	T	C									Caucasian	22479191
1:15742486	rs12124078	DNAJC16	A	G									Caucasian	22479191
17:34885450	rs11078903	CDK12	A	G									Caucasian	22479191
15:39188842	rs2928148	INO80	A	G									Caucasian	22479191
2:73673773	rs10206899	ALMS1P1	A	G									Caucasian	20383145
6:160260361	rs3127573	SLC22A2	A	G									Caucasian	20383145
17:61406405	rs8068318	TBX2	A	G									Caucasian	20383145
17:61379228	rs9895661	TBX2	C	T									Caucasian	20383146
19:32962753	rs4805834	CEP89	G	A									Caucasian	20383145
4:77587871	rs17319721	SHROOM3	A	G									Caucasian	20383146
4:77587871	rs17319721	SHROOM3	A	G									European	19430482
8:23893638	rs10109414	STC1	C	T									Caucasian	20383146
15:43428517	rs2453533	GATM	G	T									Caucasian	20383146
15:43428517	rs2453533	GATM	G	T									European	19430482
20:23632100	rs911119	CST3	C	T									Caucasian	20383146
1:109457216	rs1933182	SYPL2	A	C									Caucasian	20383146
1:150979001	rs267734	ANXA9	T	C									Caucasian	20383146
2:73641201	rs13538	NAT8	A	G									Caucasian	20383146
3:142088295	rs347685	TFDP2	C	A									Caucasian	20383146
5:39397030	rs11959928	DAB2	T	A									Caucasian	20383146
5:177390635	rs6420094	SLC34A1	A	G									Caucasian	20383146
6:43838872	rs881858	VEGFA	G	C									Caucasian	20383146
9:68819791	rs4744712	PIP5K1B	A	C									Caucasian	20383146
11:65739351	rs4014195	KRT8P26	C	G									Caucasian	20383146
12:111569952	rs653178	ATXN2	C	T									Caucasian	20383146
13:71773564	rs626277	DACH1	A	C									Caucasian	20383146
15:75866642	rs1394125	UBE2Q2	G	T									Caucasian	20383146
2:210675783	rs7422339	CPS1	C	A									Caucasian	20383146
7:77787122	rs6465825	RSBN1L	T	C									Caucasian	20383146
10:1110225	rs10794720	WDR37	T	C									Caucasian	20383146
12:240132	rs10774021	SLC6A13	C	T									Caucasian	20383146
15:53654396	rs491567	WDR72	A	C									Caucasian	20383146
1:113255456	rs34611728	PPM1J	A	C									European	27920155
1:184672098	rs78444298	EDEM3	A	G									European	27920155
15:75027880	rs2472297	CYP1A1	T	C									European	27920155
2:169334455	rs6433115	LRP2	T	C									Caucasian	24029420
2:169284576	rs72878458	LRP2	T	C									Japanese	29779033
2:169343942	rs16856823	LRP2	T	A									Japanese	29779033
2:169346323	rs3770636	LRP2	G	T									Japanese	29779033
2:169346594	rs3770637	LRP2	C	T									Japanese	29779033
2:169347588	rs200309784	LRP2	GA	G									Japanese	29779033
2:169348131	rs2673171	LRP2	G	A									Japanese	29779033
2:169348263	rs3821129	LRP2	C	T									Japanese	29779033
2:169348613	rs2390793	LRP2	T	C									Japanese	29779033
5:5124036	rs270188	ADAMTS16	A	G									Japanese	29779033
5:5124466	rs270184	ADAMTS16	T	C									Japanese	29779033
17:61369169	rs3785842	BCAS3	G	C									Japanese	29779033
17:61369180	rs3785841	BCAS3	G	C									Japanese	29779033
17:61370008	rs11653176	BCAS3	C	T									Japanese	29779033
17:61370271	rs398031258	BCAS3	CT	C									Japanese	29779033
17:61370623	rs7217891	BCAS3	A	G									Japanese	29779033
17:61371584	rs1010269	BCAS3	G	A									Japanese	29779033
17:61371721	rs4968556	BCAS3	C	T									Japanese	29779033
17:61372275	rs11650989	BCAS3	A	G									Japanese	29779033
17:61372744	rs11657044	BCAS3	C	T									Japanese	29779033
17:61373080	rs9905274	BCAS3	C	T									Japanese	29779033
17:61373092	rs34754126	BCAS3	C	CT									Japanese	29779033
17:61379228	rs9895661	BCAS3	T	C									Japanese	29779033
17:61388336	rs2079742	BCAS3	C	T									Japanese	29779033
17:61389340	rs11079428	BCAS3	A	T									Japanese	29779033
17:61391581	rs3785837	BCAS3	A	G									Japanese	29779033
18:77164243	rs8091180	NFATC1	A	G									European	26831199
18:79396171	rs74183647	NFATC1	C	G									Japanese	29779033
18:79400066	rs117314773	NFATC1	A	G									Japanese	29779033
18:79400067	rs138901831	NFATC1	C	G									Japanese	29779033
1:155194689	rs12411216	MUC1	C	A									China-Taiwanese	34638981

## Sheet: TG
Chr:Position	SNP	GENE	Ref allele	Minor allele	ERU MAF	IMPACT Healthy Cohort				Previous study			Ethnicity	PMID
						MAF	β	SE	p value	β	SE	p value
16:30995848	rs749671	ZNF646	A	G	0.3927	0.08555	-0.1666	0.0528622	0.001718	-0.021	Not record	4e-10	Caucasian	24097064
11:65147893	rs12801636	PCNXL3	A	G	0.22417	0.424	-0.06094	0.0302375	0.0444	-0.018	Not record	1e-05	Caucasian	24097064
2:27584444	rs1260326	PNPLA3	T	C	0.2231	0.4924	0.03153	0.0291556	0.2801	0.11	Not record	2e-254	Caucasian	24097064
2:21117405	rs1367117	APOB	A	G	0.30484	0.134	0.02963	0.0437117	0.4982	0.025	Not record	3e-12	Caucasian	24097064
11:47254936	rs326214	MADD	A	G	0.30017	0.3508	0.008996	0.0301862	0.7658	0.024	Not record	2e-08	Caucasian	24097064
1:219036651	rs2642438	MTARC1	A	G	0.29276	0.1911	0.005499	0.03575	0.8778	0.017	Not record	5e-06	Caucasian	24097064
5:156322875	rs6882076	TIMD4	T	C	0.37251	0.2586	-0.005137	0.0335051	0.8782	-0.029	Not record	1e-16	Caucasian	24097064
9:106704122	rs1883025	ABCA1	T	C									Caucasian	24097064
1:39800767	rs4660293	PABPC4	A	G									Caucasian	24097064
1:62725961	rs10493326	DOCK7	A	G									Caucasian	24097064
1:62906518	rs4587594	DOCK7	A	G									Caucasian	24097064
1:154967275	rs12145743	RRNAD1	T	G									Caucasian	24097064
1:228362314	rs4846914	GALNT2	A	G									Caucasian	24097064
1:228485967	rs6680658	GALNT2	A	G									Caucasian	24097064
2:21139562	rs515135	APOB	T	C									Caucasian	24097064
2:27584716	rs3817588	GCKR	T	C									Caucasian	24097064
2:43927385	rs6544713	ABCG8	T	C									Caucasian	24097064
2:165259447	rs7607980	COBLL1	T	C									Caucasian	24097064
2:165327409	rs355838	COBLL1	T	G									Caucasian	24097064
2:226830460	rs1515110	IRS1	T	G									Caucasian	24097064
3:12271469	rs9875338	GSTM5P1	A	G									Caucasian	24097064
3:52507158	rs13326165	STAB1	A	G									Caucasian	24097064
3:137415049	rs687339	PCCB	T	C									Caucasian	24097064
3:158280988	rs1482852	CCNL1	A	G									Caucasian	24097064
3:172209912	rs10513688	SLC2A2	A	G									Caucasian	24097064
4:3442937	rs6831256	DOK7	A	G									Caucasian	24097064
4:25672088	rs10019888	SMIM20	A	G									Caucasian	24097064
4:88249285	rs442177	AFF1	T	G									Caucasian	24097064
4:88379164	rs10029254	KLHL8	T	C									Caucasian	24097064
4:89960292	rs3822072	FAM13A	A	G									Caucasian	24097064
4:103407732	rs13107325	SLC39A8	T	C									Caucasian	24097064
5:53333782	rs6450176	ARL15	A	G									Caucasian	24097064
5:55897543	rs9686661	AC022431.2	T	C									Caucasian	24097064
5:67750002	rs4976033	PIK3R1	A	G									Caucasian	24097064
6:31373469	rs2247056	WASF5P	T	C									Caucasian	24097064
6:43865874	rs998584	VEGFA	A	C									Caucasian	24097064
6:116444196	rs868943	FRK	A	G									Caucasian	24097064
6:127494332	rs9491696	RSPO3	C	G									Caucasian	24097064
6:139873450	rs634869	CITED2	T	C									Caucasian	24097064
6:160498850	rs1564348	SLC22A1	T	C									Caucasian	24097064
7:25958351	rs4722551	NFE2L3	T	C									Caucasian	24097064
7:44548856	rs2073547	NPC1L1	A	G									Caucasian	24097064
7:72620810	rs17145738	TBL2	T	C									Caucasian	24097064
7:72697942	rs799160	MLXIPL	T	C									Caucasian	24097064
7:116145280	rs38855	MET	A	G									Caucasian	24097064
7:130095474	rs3996352	KLF14	A	G									Caucasian	24097064
7:150160382	rs17173637	AOC1	T	C									Caucasian	24097064
8:9221641	rs4240624	RP11-375N15.1	A	G									Caucasian	24097064
8:9304527	rs9693857	RP11-375N15.1	T	C									Caucasian	24097064
8:18316718	rs4921914	NAT2	T	C									Caucasian	24097064
8:19888502	rs12678919	LPL	A	G									Caucasian	24097064
8:19910123	rs894210	LPL	A	G									Caucasian	24097064
8:59548473	rs2326077	CYP7A1	T	C									Caucasian	24097064
8:126543488	rs2980885	TRIB1	A	G									Caucasian	24097064
8:126551803	rs2954022	TRIB1	A	C									Caucasian	24097064
9:15294782	rs686030	TTC39B	A	C									Caucasian	24097064
9:16894846	rs7033354	BNC2	T	C									Caucasian	24097064
9:135143989	rs579459	LCN1P1	T	C									Caucasian	24097064
10:5186273	rs1781930	AKR1C8P	A	G									Caucasian	24097064
10:64971731	rs7897379	REEP3	T	C									Caucasian	24097064
10:94829632	rs2068888	CYP26A1	A	G									Caucasian	24097064
10:113923876	rs2255141	GPAM	A	G									Caucasian	24097064
11:61305450	rs174532	MYRF	A	G									Caucasian	24097064
11:61354548	rs1535	FADS2	A	G									Caucasian	24097064
11:116144314	rs10790162	BUD13	A	G									Caucasian	24097064
11:116159645	rs603446	ZNF259	T	C									Caucasian	24097064
11:125749162	rs11220462	ST3GAL4	A	G									Caucasian	24097064
12:56130316	rs3741414	INHBC	T	C									Caucasian	24097064
12:105698776	rs10861661	RIC8B	A	C									Caucasian	24097064
13:94082981	rs1341267	GPR180	A	C									Caucasian	24097064
15:40471079	rs2412710	CAPN3	A	G									Caucasian	24097064
15:41998565	rs492571	FRMD5	T	C									Caucasian	24097064
15:56470658	rs1532085	ALDH1A2	A	G									Caucasian	24097064
15:56518445	rs261342	ALDH1A2	C	G									Caucasian	24097064
15:61183920	rs2652834	LACTB	A	G									Caucasian	24097064
15:70353669	rs1035744	CELF6	T	C									Caucasian	24097064
16:15037441	rs3198697	PDXDC1	T	C									Caucasian	24097064
16:52357478	rs9930333	FTO	T	G									Caucasian	24097064
16:55542640	rs9989419	CETP	A	G									Caucasian	24097064
16:55572592	rs5880	CETP	C	G									Caucasian	24097064
16:70665594	rs2000999	HPR	A	G									Caucasian	24097064
16:80092291	rs2925979	CMIP	T	C									Caucasian	24097064
17:39233692	rs8077889	MPP3	A	C									Caucasian	24097064
17:73899797	rs4969178	PGS1	A	G									Caucasian	24097064
19:8337581	rs2278236	ANGPTL4	A	G									Caucasian	24097064
19:8364439	rs116843064	ANGPTL4	G	A									European	26933753; 26934567; 27135400
19:19268718	rs10401969	SUGP1	T	C									Caucasian	24097064
19:38590905	rs731839	PEPD	A	G									Caucasian	24097064
19:40248584	rs1688030	HPN	T	C									Caucasian	24097064
19:50073874	rs6859	PVRL2	A	G									Caucasian	24097064
19:50081436	rs7254892	PVRL2	A	G									Caucasian	24097064
19:53898229	rs492602	FUT2	A	G									Caucasian	24097064
20:33618155	rs7264396	FER1L4	T	C									Caucasian	24097064
20:38613850	rs6016381	MAFB	T	C									Caucasian	24097064
20:44018827	rs4465830	ZNF335	A	G									Caucasian	24097064
22:36925357	rs3761445	PLA2G6	A	G									Caucasian	24097064
1:62598067	rs372257803	ANGPTL3	T	C									European	27135400
2:21011100	rs533617	APOB	T	C									European	27135400
2:21026859	rs374473614	APOB	G	A									European	27135400
8:19948197	rs1801177	LPL	G	C									European	27135400
8:19956018	rs268	LPL	A	G									European	27135400;28267856
8:19954222	rs118204057	LPL	G	A									European	24436475
8:19959423	rs301	LPL	T	C									European	24436475
8:19961928	rs326	LPL	A	G									European	24436475
8:19973410	rs10096633	LPL	C	T									European	24436475
11:116830638	rs138326449	APOC3	G	A									European	27135400; 24941082
11:116830568	rs373975305	APOC3	A	G									European	24941081
11:116830568	rs373975305	APOC3	A	G									African	24941081
15:43528519	rs55707100	MAP1A	C	T									European	27135400
17:43848758	rs72836561	CD300LG	C	T									European	27135400
19:44918692	rs539667984	APOC1	G	C									European	27135400

## Sheet: LDL
Chr:Position	SNP	GENE	Ref allele	Minor allele	ERU MAF	IMPACT Healthy Cohort				Previous study			Ethnicity	PMID
						MAF	β	SE	p value	β	SE	p value
16:70614783	rs2288002	DHODH	A	G	0.43494	0.3375	-0.1386	0.0456913	0.00259	-0.029	Not Record	5e-14	Caucasian	24097064
14:23953727	rs8017377	NYNRIN	A	G	0.47245	0.05919	0.1591	0.0890051	0.07453	0.03	Not Record	3e-15	Caucasian	24097064
2:27584444	rs1260326	GCKR	T	C	0.42422	0.4962	0.06701	0.0419872	0.1113	0.021	Not Record	3e-08	Caucasian	24097064
19:11088602	rs688	LDLR	T	C	0.43706	0.1763	0.07559	0.0543495	0.1651	0.054	Not Record	9e-48	Caucasian	24097064
20:42475778	rs1800961	HNF4A	T	C	0.02937	0.02015	-0.166	0.154031	0.2819	-0.069	Not Record	1e-10	Caucasian	24097064
12:119901033	rs1169288	HNF1A	A	C	0.33536	0.4005	-0.04425	0.0446097	0.3218	-0.038	Not Record	9e-21	Caucasian	24097064
2:169538401	rs2287623	ABCB11	A	G	0.40049	0.2582	-0.04781	0.0485612	0.3254	-0.022	Not Record	7e-09	Caucasian	24097064
16:30995848	rs749671	ZNF646	A	G	0.3927	0.08942	-0.07237	0.0764898	0.3447	-0.015	Not Record	4e-05	Caucasian	24097064
1:219036651	rs2642438	MTARC1	A	G	0.29276	0.2065	-0.03951	0.0511148	0.44	-0.035	Not Record	4e-17	Caucasian	24097064
2:21117405	rs1367117	APOB	A	G	0.30484	0.1385	0.03773	0.0628469	0.5487	0.12	Not Record	2e-196	Caucasian	24097064
5:156322875	rs6882076	TIMD4	T	C	0.37251	0.2632	-0.01308	0.048074	0.7857	-0.046	Not Record	5e-33	Caucasian	24097064
17:8101874	rs4791641	PFAS	T	C	0.4949	0.2292	-0.00863	0.0504847	0.8643	-0.02	Not Record	4e-08	Caucasian	24097064
1:149225460	rs267733	ANXA9	A	G	0.15469	0.03023	0.001436	0.126964	0.991	0.033	Not Record	5e-10	Caucasian	24097064
1:25641524	rs10903129	TMEM57	A	G									Caucasian	24097064
1:55730618	rs1998013	PIGQP1	T	C									Caucasian	24097064
1:62725961	rs10493326	DOCK7	A	G									Caucasian	24097064
1:62906518	rs4587594	DOCK7	A	G									Caucasian	24097064
1:92766395	rs6603981	EVI5	T	C									Caucasian	24097064
1:109620053	rs646776	PSRC1	T	C									Caucasian	24097064
1:110000250	rs1010167	GSTM4	C	G									Caucasian	24097064
1:219052434	rs903319	MARC1	T	C									Caucasian	24097064
1:232915962	rs2587534	IRF2BP2	A	G									Caucasian	24097064
2:21139562	rs515135	APOB	T	C									Caucasian	24097064
2:27584716	rs3817588	GCKR	T	C									Caucasian	24097064
2:43927385	rs6544713	ABCG8	T	C									Caucasian	24097064
2:43953086	rs4148218	ABCG8	A	G									Caucasian	24097064
2:63003061	rs2710642	EHBP1	A	G									Caucasian	24097064
2:118293189	rs17508045	DDX18	T	C									Caucasian	24097064
2:121025958	rs2030746	GLI2	T	C									Caucasian	24097064
2:135478814	rs16831243	MAP3K19	T	C									Caucasian	24097064
2:165327409	rs355838	COBLL1	T	G									Caucasian	24097064
2:216012629	rs1250229	FN1	T	C									Caucasian	24097064
2:234344123	rs11563251	UGT1A6	T	C									Caucasian	24097064
3:12271469	rs9875338	GSTM5P1	A	G									Caucasian	24097064
3:32508014	rs7640978	CMTM6	T	C									Caucasian	24097064
3:133691893	rs17345563	DNAJC13	A	G									Caucasian	24097064
3:172209912	rs10513688	SLC2A2	A	G									Caucasian	24097064
4:3442937	rs6831256	DOK7	A	G									Caucasian	24097064
4:25672088	rs10019888	SMIM20	A	G									Caucasian	24097064
4:88249285	rs442177	AFF1	T	G									Caucasian	24097064
5:55897543	rs9686661	AC022431.2	T	C									Caucasian	24097064
5:74661243	rs7703051	HMGCR	A	C									Caucasian	24097064
5:122883315	rs4530754	CSNK1G3	A	G									Caucasian	24097064
6:16217142	rs2294261	MYLIP	A	C									Caucasian	24097064
6:26201120	rs1800562	HFE	A	G									Caucasian	24097064
6:31373469	rs2247056	WASF5P	T	C									Caucasian	24097064
6:100706818	rs17789218	PRDX2P4	T	C									Caucasian	24097064
6:116444196	rs868943	FRK	A	G									Caucasian	24097064
6:139873450	rs634869	CITED2	T	C									Caucasian	24097064
6:160495975	rs2297374	SLC22A1	T	C									Caucasian	24097064
6:160498850	rs1564348	SLC22A1	T	C									Caucasian	24097064
7:21573877	rs12670798	DNAH11	T	C									Caucasian	24097064
7:25958351	rs4722551	NFE2L3	T	C									Caucasian	24097064
7:44548856	rs2073547	NPC1L1	A	G									Caucasian	24097064
7:44567220	rs217386	NPC1L1	A	G									Caucasian	24097064
8:9221641	rs4240624	RP11-375N15.1	A	G									Caucasian	24097064
8:18316718	rs4921914	NAT2	T	C									Caucasian	24097064
8:55584167	rs10102164	RP11-53M11.2	A	G									Caucasian	24097064
8:59548473	rs2326077	CYP7A1	T	C									Caucasian	24097064
8:116733072	rs2737252	TRPS1	A	G									Caucasian	24097064
8:126543488	rs2980885	TRIB1	A	G									Caucasian	24097064
8:126551803	rs2954022	TRIB1	A	C									Caucasian	24097064
8:145094645	rs7832643	PLEC	T	G									Caucasian	24097064
9:2630759	rs3780181	VLDLR	A	G									Caucasian	24097064
9:16894846	rs7033354	BNC2	T	C									Caucasian	24097064
9:106704122	rs1883025	ABCA1	T	C									Caucasian	24097064
9:135122694	rs8176720	LCN1P1	T	C									Caucasian	24097064
9:135143989	rs579459	LCN1P1	T	C									Caucasian	24097064
10:45333283	rs970548	MARCH8	A	C									Caucasian	24097064
10:94829632	rs2068888	CYP26A1	A	G									Caucasian	24097064
10:113923876	rs2255141	GPAM	A	G									Caucasian	24097064
11:18612847	rs10832962	SPTY2D1	T	C									Caucasian	24097064
11:61305450	rs174532	MYRF	A	G									Caucasian	24097064
11:61354548	rs1535	FADS2	A	G									Caucasian	24097064
11:116144314	rs10790162	BUD13	A	G									Caucasian	24097064, 28473662
11:122039714	rs7117842	UBASH3B	T	C									Caucasian	24097064
11:125749162	rs11220462	ST3GAL4	A	G									Caucasian	24097064
12:56130316	rs3741414	INHBC	T	C									Caucasian	24097064
12:110492139	rs653178	ATXN2	T	C									Caucasian	24097064
12:110794963	rs6489818	MAPKAPK5	A	G									Caucasian	24097064
12:119860799	rs1186380	RPL12P33	T	C									Caucasian	24097064
13:31851388	rs4942486	BRCA2	T	C									Caucasian	24097064
16:55542640	rs9989419	CETP	A	G									Caucasian	24097064
16:55572592	rs5880	CETP	C	G									Caucasian	24097064
16:70665594	rs2000999	HPR	A	G									Caucasian	24097064
17:7032374	rs314253	DLG4	T	C									Caucasian	24097064
17:42746803	rs7225700	ITGB3	T	C									Caucasian	24097064
17:64394061	rs4148005	ABCA8	T	G									Caucasian	24097064
18:45421212	rs4939883	PGS1	T	C									Caucasian	24097064
19:11063306	rs6511720	LDLR	T	G									Caucasian	24097064
19:19268718	rs10401969	SUGP1	T	C									Caucasian	24097064
19:50073874	rs6859	PVRL2	A	G									Caucasian	24097064
19:50081436	rs7254892	PVRL2	A	G									Caucasian	24097064
19:53898229	rs492602	FUT2	A	G									Caucasian	24097064
20:12910718	rs364585	SPTLC3	A	G									Caucasian	24097064
20:17793921	rs2328223	SNX5	A	C									Caucasian	24097064
20:33618155	rs7264396	FER1L4	T	C									Caucasian	24097064
20:38613850	rs6016381	MAFB	T	C									Caucasian	24097064
20:39157752	rs6065311	TOP1	T	C									Caucasian	24097064
22:28708703	rs5763662	MTMR3	T	C									Caucasian	24097064
19:45409478	rs3212986	POLR1G	C	A									Korean	32727492
19:45220728	rs10406604	EXOC3L2	G	A									Korean	32727492
19:44904531	rs7259620	APOE	G	A									Korean	32727492
19:44892457	rs157581	TOMM40	T	C									Korean	32727492
19:44860042	rs403155	NECTIN2	C	T									Korean	32727492
6:25850874	rs34902660	SLC17A3	C	A									Japanese	29879492
12:112039251	rs12231744	NAA25	T	C									Japanese	29879492
12:111555908	rs7969300	ATXN2	C	T									Japanese	29879492
6:31116393	rs1042127	CDSN	A	C									Japanese	29879492
12:109904793	rs74416240	TCHP	G	A									Japanese	29879492
12:109953174	rs925368	GIT2	T	C									Japanese	29879492
12:110976657	rs12229654		T	G									Japanese	28473662
11:116715567	rs7350481		C	T									Japanese	28473662
6:31388797	rs2853969		G	A									Japanese	28473662
3:49292533	rs146515657	USP4	T	C									Japanese	28473662
1:47801502	rs147317864	TRABD2B	C	T									Japanese	28473662
6:29668151	rs2071653	MOG	T	C									Japanese	28473662
6:30707358	rs2269702	MDC1	T	C									Japanese	28473662
6:29480261	rs7771335	LOC105375008	A	G									Japanese	28473662
6:30690608	rs2269703	NRM	C	T									Japanese	28473662
6:30689176	rs2269704	NRM	G	A									Japanese	28473662
6:26458037	rs6929846	BTN2A1	T	C									Japanese	25813695
17:48911235	rs46522	UBE2Z	T	C									Japanese	26238946
1:109279544	rs599839	PSRC1	A	G									Japanese	26238946
4:112431743	rs2074379	ALPK1	A	G									Japanese	25813695
19:10679486	rs2569512	ILF3	T	C									Japanese	25813695
4:112431241	rs2074388	ALPK1	G	A									Japanese	25813695
11:116778201	rs964184	ZPR1	G	C									Japanese	26238946
1:154449591	rs4845625	IL6R	C	T									Japanese	26238946

## Sheet: HDL
Chr:Position	SNP	GENE	Ref allele	Minor allele	ERU MAF	IMPACT Healthy Cohort				Previous study			Ethnicity	PMID
						MAF	β	SE	p value	β	SE	p value
3:47036187	rs2290547	SETD2	A	G	0.15942	0.2368	-0.04036	0.0221115	0.06871	-0.03	Not Record	8e-10	Caucasian	24097064
11:47254936	rs326214	MADD	A	G	0.30017	0.3476	-0.0303	0.0195513	0.122	-0.061	Not Record	3e-42	Caucasian	24097064
8:116668374	rs2293889	TRPS1	T	G	0.43057	0.1322	-0.02391	0.0281862	0.3969	-0.031	Not Record	1e-18	Caucasian	24097064
2:21117405	rs1367117	APOB	A	G	0.30484	0.1385	-0.0197	0.0280663	0.4832	-0.022	Not Record	2e-09	Caucasian	24097064
12:119901033	rs1169288	HNF1A	A	C	0.33536	0.4005	-0.009383	0.0199388	0.6382	-0.0096	Not Record	0.01	Caucasian	24097064
1:219036651	rs2642438	MTARC1	A	G	0.29276	0.2065	-0.01065	0.0228418	0.6414	-0.03	Not Record	5e-15	Caucasian	24097064
11:65147893	rs12801636	PCNX3	A	G	0.22417	0.4144	0.006329	0.0198776	0.7503	0.024	Not Record	2e-08	Caucasian	24097064
20:44413724	rs1800961	HNF4A	T	C	0.02937	0.02015	-0.01584	0.0689031	0.8183	-0.13	Not Record	7e-38	Caucasian	24097064; 27135400
16:15037441	rs3198697	PDXDC1	T	C									Caucasian	24097064
9:106704122	rs1883025	ABCA1	T	C									Caucasian	24097064
9:106724051	rs2472509	ABCA1	T	G									Caucasian	24097064
9:104858516	rs188308962	ABCA1	A	G									European	27135400
1:39800767	rs4660293	PABPC4	A	G									Caucasian	24097064
1:62906518	rs4587594	DOCK7	A	G									Caucasian	24097064
1:93588988	rs12133576	DR1	A	G									Caucasian	24097064
1:109620053	rs646776	PSRC1	T	C									Caucasian	24097064
1:154967275	rs12145743	RRNAD1	T	G									Caucasian	24097064
1:176781935	rs4650994	C1orf220	A	G									Caucasian	24097064
1:180417601	rs1689797	ZNF648	A	C									Caucasian	24097064
1:228362314	rs4846914	GALNT2	A	G									Caucasian	24097064
1:228485967	rs6680658	GALNT2	A	G									Caucasian	24097064
2:165259447	rs7607980	COBLL1	T	C									Caucasian	24097064
2:165327409	rs355838	COBLL1	T	G									Caucasian	24097064
2:211248752	rs7422339	CPS1	A	C									Caucasian	24097064
2:226830460	rs1515110	IRS1	T	G									Caucasian	24097064
3:50088038	rs2240327	RBM6	A	G									Caucasian	24097064
3:52507158	rs13326165	STAB1	A	G									Caucasian	24097064
3:121043296	rs6805251	GSK3B	T	C									Caucasian	24097064
3:137415049	rs687339	PCCB	T	C									Caucasian	24097064
3:158280988	rs1482852	CCNL1	A	G									Caucasian	24097064
4:3442937	rs6831256	DOK7	A	G									Caucasian	24097064
4:25672088	rs10019888	SMIM20	A	G									Caucasian	24097064
4:88249285	rs442177	AFF1	T	G									Caucasian	24097064
4:89960292	rs3822072	FAM13A	A	G									Caucasian	24097064
4:100233828	rs2602836	ADH5	A	G									Caucasian	24097064
4:103407732	rs13107325	SLC39A8	T	C									Caucasian	24097064
5:53333782	rs6450176	ARL15	A	G									Caucasian	24097064
5:55897543	rs9686661	AC022431.2	T	C									Caucasian	24097064
5:67750002	rs4976033	PIK3R1	A	G									Caucasian	24097064
6:34671142	rs205262	C6orf106	A	G									Caucasian	24097064
6:43865874	rs998584	VEGFA	A	C									Caucasian	24097064
6:127494332	rs9491696	RSPO3	C	G									Caucasian	24097064
6:139873450	rs634869	CITED2	T	C									Caucasian	24097064
6:152081984	rs12525163	ESR1	T	C									Caucasian	24097064
7:6415797	rs702485	DAGLB	A	G									Caucasian	24097064
7:16118699	rs17286602	CRPPA	A	T									Caucasian	24097064
7:17877563	rs10282707	SNX13	T	C									Caucasian	24097064
7:50276409	rs4917014	C7orf72	T	G									Caucasian	24097064
7:72620810	rs17145738	TBL2	T	C									Caucasian	24097064
7:116145280	rs38855	MET	A	G									Caucasian	24097064
7:130095474	rs3996352	KLF14	A	G									Caucasian	24097064
7:150160382	rs17173637	AOC1	T	C									Caucasian	24097064
8:9221641	rs4240624	RP11-375N15.1	A	G									Caucasian	24097064
8:15844224	rs4332136	RP11-77B22.1	C	G									Caucasian	24097064
8:19888502	rs12678919	LPL	A	G									Caucasian	24097064
8:19910123	rs894210	LPL	A	G									Caucasian	24097064
8:19948197	rs1801177	LPL	G	C									European	27135400
8:19956018	rs268	LPL	A	G									European	27135400
8:116733072	rs2737252	TRPS1	A	G									Caucasian	24097064
8:121937732	rs4871137	SNTB1	T	G									Caucasian	24097064
8:126543488	rs2980885	TRIB1	A	G									Caucasian	24097064
8:126551803	rs2954022	TRIB1	A	C									Caucasian	24097064
8:144356084	rs4075205	LY6H	T	C									Caucasian	24097064
9:15294782	rs686030	TTC39B	A	C									Caucasian	24097064
9:16894846	rs7033354	BNC2	T	C									Caucasian	24097064
10:45333283	rs970548	MARCH8	A	C									Caucasian	24097064
10:64971731	rs7897379	REEP3	T	C									Caucasian	24097064
10:94829632	rs2068888	CYP26A1	A	G									Caucasian	24097064
10:113923876	rs2255141	GPAM	A	G									Caucasian	24097064
11:10345358	rs2923084	AMPD3	A	G									Caucasian	24097064
11:14233575	rs2303975	RRAS2	A	G									Caucasian	24097064
11:47709351	rs17788930	FNBP4	A	G									Caucasian	24097064
11:51368666	rs11246602	OR4C46	T	C									Caucasian	24097064
11:55080884	rs12226802	OR4C15	A	G									Caucasian	24097064
11:61305450	rs174532	MYRF	A	G									Caucasian	24097064
11:61354548	rs1535	FADS2	A	G									Caucasian	24097064
11:75132669	rs499974	DGAT2	A	C									Caucasian	24097064
11:116144314	rs10790162	BUD13	A	G									Caucasian	24097064
11:122039714	rs7117842	UBASH3B	T	C									Caucasian	24097064
12:20354793	rs11045163	PDE3A	A	G									Caucasian	24097064
12:56130316	rs3741414	INHBC	T	C									Caucasian	24097064
12:105698776	rs10861661	RIC8B	A	C									Caucasian	24097064
12:108434527	rs2241210	UBE3B	A	G									Caucasian	24097064
12:110492139	rs653178	ATXN2	T	C									Caucasian	24097064
12:123825841	rs838876	SCARB1	A	G									Caucasian	24097064
12:123849719	rs10773105	SCARB1	T	C									Caucasian	24097064
13:31851388	rs4942486	BRCA2	T	C									Caucasian	24097064
14:104348254	rs4983559	ZBTB42	A	G									Caucasian	24097064
15:40471079	rs2412710	CAPN3	A	G									Caucasian	24097064
15:41998565	rs492571	FRMD5	T	C									Caucasian	24097064
15:56470658	rs1532085	ALDH1A2	A	G									Caucasian	24097064
15:56518445	rs261342	ALDH1A2	C	G									Caucasian	24097064
15:61183920	rs2652834	LACTB	A	G									Caucasian	24097064
16:52357478	rs9930333	FTO	T	G									Caucasian	24097064
16:55542640	rs9989419	CETP	A	G									Caucasian	24097064
16:55572592	rs5880	CETP	C	G									Caucasian	24097064
16:56983331	rs536221680	CETP	G	A									European	27135400
16:56983407	rs1800777	CETP	G	A									European	27135400
16:66485543	rs16942887	PSKH1	A	G									Caucasian	24097064
16:80092291	rs2925979	CMIP	T	C									Caucasian	24097064
17:35074961	rs931992	TCAP	T	G									Caucasian	24097064
17:39233692	rs8077889	MPP3	A	C									Caucasian	24097064
17:64394061	rs4148005	ABCA8	T	G									Caucasian	24097064
17:73899797	rs4969178	PGS1	A	G									Caucasian	24097064
18:45421212	rs4939883	PGS1	T	C									Caucasian	24097064
18:45463141	rs11660468	LIPG	T	C									Caucasian	24097064
18:49583585	rs77960347	LIPG	A	G									European	27135400
18:55949090	rs952044	RPS3AP49	T	C									Caucasian	24097064
19:8337581	rs2278236	ANGPTL4	A	G									Caucasian	24097064
19:8364439	rs116843064	ANGPTL4	G	A									European	26933753; 26934567; 27135400
19:11063306	rs6511720	LDLR	T	G									Caucasian	24097064
19:38590905	rs731839	PEPD	A	G									Caucasian	24097064
19:50073874	rs6859	PVRL2	A	G									Caucasian	24097064
19:50081436	rs7254892	PVRL2	A	G									Caucasian	24097064
19:57016028	rs17695224	FPR3	A	G									Caucasian	24097064
19:59489660	rs103294	LILRB2	T	C									Caucasian	24097064
20:44018827	rs4465830	ZNF335	A	G									Caucasian	24097064
22:20262068	rs181362	UBE2L3	T	C									Caucasian	24097064
22:36925357	rs3761445	PLA2G6	A	G									Caucasian	24097064
2:21011100	rs533617	APOB	T	C									European	27135400
11:47259173	rs200557846	NR1H3	C	A									European	27135400
11:116830638	rs138326449	APOC3	G	A									European	27135400
15:43528519	rs55707100	MAP1A	C	T									European	27135400
15:58545790	rs200684324	LIPC	G	A									European	27135400
16:67942417	rs4986970	LCAT	A	T									European	27135400
17:43848758	rs72836561	CD300LG	C	T									European	27135400
19:44918692	rs539667984	APOC1	G	C									European	27135400

## Sheet: PLT
Chr:Position	SNP	GENE	Ref allele	Minor allele	ERU MAF	IMPACT Healthy Cohort				Previous study			Ethnicity	PMID
						MAF	β	SE	p value	β	SE	p value
22:43928847	rs738409	PNPLA3	C	G	0.2127	0.3114	-6.284	6.40689	0.3281	-0.042	Not Record	1.49e-14	European	27346686
5:131847819	rs2070729	IRF1	A	C	0.43774	0.3457	5.593	6.15612	0.3649	2.394	0.371	1.13e-10	Eroupean	22139419
3:184372454	rs78565404	THPO	T	C	0.05629	0.02	17.99	21.6556	0.4074	0.136	0.009	1.65e-50	European	27668658
22:37066896	rs855791	TMPRSS6	A	G	0.44093	0.4486	-4.164	6.08929	0.495	-0.031	Not Record	3.96e-11	European	27346686
2:210675783	rs1047891	CPS1	C	A	0.31427	0.1229	-5.75	9.21429	0.5334	-0.07	0.013	5.73e-08	European+African American	27486782
5:159176563	rs1473247	RNF145	T	C	0.27025	0.3543	-3.563	6.22857	0.5681	-0.029	Not Record	3.01e-08	European	27346686
2:27584443	rs1260326	GCKR	T	C	0.42422	0.4886	3.374	5.96071	0.572	2.334	0.381	9.12e-10	Eroupean	22139419
17:4933086	rs6065	GP1BA	T	C	0.0841	0.05714	6.876	12.5332	0.584	0.124	0.018	2.13e-12	Eroupean, Japanese	20139978, 22139419
19:38422124	rs892055	RASGRP4	A	G	0.34467	0.4	2.769	6.22934	0.6572	0.029	Not Record	5.3e-10	European	27346686
3:184372478	rs6141	THPO	T	C	0.44907	0.4257	2.622	5.93673	0.6592	2.467	0.456	6.18e-08	Eroupean, Japanese	22139419, 20139978
22:42810944	rs1018448	ARFGAP3	A	C	0.45377	0.3486	-2.151	6.23469	0.7306	-0.028	Not Record	4.02e-10	European	27346686
11:8730342	rs3794153	ST5	C	G	0.4401	0.3829	-1.787	6.2449	0.7751	-0.027	Not Record	7.28e-09	European	27346686
11:119190254	rs45535039	CCDC153	T	C	0.2852	0.4971	0.2498	5.89286	0.9662	0.04	Not Record	4.02e-10	European	27346686
12:89351700	rs2279574	DUSP6	C	A	0.47072	0.3686	-0.0846	6.56888	0.9897	-0.023	Not Record	2.47e-07	European	27346686
12:6393576	rs11616188	LTBR	G	A									European	27346686
9:4763176	rs385893	AK3	C	T									Eroupean, Japanese	19820697, 20139978
9:4734742	rs409801	AK3	C	T									Eroupean	22139419
3:56824788	rs1354034	ARHGEF3	C	T									Eroupean, African American	22139419, 23263863
6:33648186	rs210134	BAK1	G	A									Eroupean, African American	22139419, 22423221, 23263863
6:33572915	rs210135	BAK1	A	T									Eroupean	19820697
6:33557043	rs62405954	BAK1	T	C									Hispanic	26805783
6:33574746	rs9296095	BAK1	T	G									Korean	25705162
6:33580617	rs5745568	BAK1	T	G									Japanese	20139978
3:184374317	rs13091574	THPO	A	C									Korean	26064965
17:44385686	rs76066357	ITGA2B	G	C									European	27346686
17:39797869	rs708382	ITGA2B	T	C									Eroupean	22139419
17:66214462	rs1801689	APOH	A	C									European	27346686, 27668658
9:4804947	rs13300663	RCL1	C	G									Eroupean	22139419
9:4792339	rs423955	RCL1	C	A									European	24026423
6:135460710	rs9399137	HBS1L	C	T									Eroupean, Korean	22139419, 26064965
4:135474245	rs9494145	HBS1L	C	T									African American	22423221
6:135097497	rs7775698	HBS1L	T	C									Japanese	20139978
6:135105435	rs4895441	HBS1L	A	C									European	24026423
7:106146451	rs342275	PIK3CG	C	T									Eroupean	22139419
4:106159455	rs342293	PIK3CG	G	C									African American	22423221
5:88187872	rs700585	MEF2C	C	T									Eroupean	22139419
5:88838104	rs144261491	MEF2C	C	T									Hispanic	26805783
71:64774506	rs7896518	JMJD1C	G	A									African American	22423221
10:64697615	rs10761731	JMJD1C	T	A									Eroupean	22139419
19:16046558	rs8109288	TPM4	G	A									Eroupean, African American	22139419, 22423221
22:43934248	rs1977081	PNPLA3	T	A									Korean	26064965
12:111449855	rs739496	SH2B3	C	A									Korean, Japanese	25705162, 26064965, 20139978
12:111446804	rs3184504	SH2B3	T	A									European	24026423, 22139419
9:132989126	rs150813342	GFI1B	C	T									European, African American	27486782, 27668658
2:159819916	rs12692566	LY75-CD302	C	A									European	27346686
2:159834145	rs78446341	LY75-CD302	G	A									European	27346686
12:111634620	rs11065987	ATXN2	A	G									Eroupean	19820697
12:112433568	rs11066301	PTPNI1	G	G									Eroupean	19820697
1:11968649	rs2336384	MFN2	G	T									Eroupean	22139419
1:170216372	rs10914144	DNM3	T	C									Eroupean	22139419
1:203503759	rs1668871	TMCC2	C	T									Eroupean	22139419
1:245742181	rs7550918	LOC148824	T	C									Eroupean	22139419
1:246106073	rs3811444	TRIM581	C	T									Eroupean	22139419
2:31335803	rs625132	EHD3	G	A									Eroupean	22139419
2:43541382	rs17030845	THADA	C	T									Eroupean	22139419
3:12242647	rs7616006	SYN2	A	G									Eroupean	22139419
3:18286415	rs7641175	SATB1	A	G									Eroupean	22139419
3:124322565	rs3792366	PDIA5	G	A									Eroupean	22139419
4:88405532	rs7694379	HSD17B13	A	G									Eroupean	22139419
5:76082694	rs17568628	F2R	T	C									Eroupean	22139419
6:25656266	rs441460	LRRC16	G	A									Eroupean	22139419
6:31430345	rs3819299	HLA-B	G	T									Eroupean	22139419
6:33082991	rs399604	HLA-DOA	C	T									Eroupean	22139419
7:123198458	rs4731120	WASL	C	A									Eroupean	22139419
8:106650703	rs6993770	ZFPM2	A	T									Eroupean	22139419
8:145077548	rs6995402	PLEC1	C	T									Eroupean	22139419
9:21976846	rs3731211	CDKN2A	A	T									Eroupean	22139419
9:135915483	rs11789898	BRD3	T	G									Eroupean	22139419
11:233267	rs505404	PSMD13	G	T									Eroupean	22139419
11:61320874	rs4246215	FEN1	T	G									Eroupean	22139419
11:118605115	rs4938642	CBL	C	G									Eroupean	22139419
12:6161353	rs7342306	VWF	G	A									Eroupean	22139419
12:55309550	rs941207	BAZ2A	G	C									Eroupean	22139419
12:111585376	rs17824620	PTPN11	C	A									Eroupean	22139419
12:120849965	rs7961894	WDR66	C	T									Eroupean	22139419
13:94696207	rs4148441	ABCC4	G	A									Eroupean	22139419
14:67590658	rs8022206	RAD51L1	G	A									Eroupean	22139419
14:92570778	rs8006385	ITPK1	G	A									Eroupean	22139419
14:100229168	rs7149242	DLK1	G	T									Eroupean	22139419
14:102109839	rs11628318	RCOR1	A	T									Eroupean	22139419
14:102636537	rs2297067	C14orf73	T	C									Eroupean	22139419
15:61120776	rs3809566	TPM1	G	A									Eroupean	22139419
15:62970853	rs1719271	ANKDD1A	G	A									Eroupean	22139419
17:19744838	rs397969	AKAP10	C	T									Eroupean	22139419
17:24838621	rs559972	TAOK1	T	C									Eroupean	22139419
17:30908916	rs10512472	SNORD7	C	T									Eroupean	22139419
18:18974970	rs11082304	CABLES1	G	T									Eroupean	22139419
19:50432610	rs17356664	EXOC3L2	C	T									Eroupean	22139419
22:18364276	rs1034566	ARVCF	T	C									Eroupean	22139419
14:68958750	rs117672662	ACTN1	T	C									Hispanic	26805783
6:29640407	rs75140056	GABBR1	C	CAT									Hispanic	26805783
16:88342408	rs80294974	ZNF469	G	A									Hispanic	26805783
6:36377203	rs9470264	ETV7	G	A									Hispanic	26805783
1:25641513	rs12526480	LRRC16A	G	T									African American	22423221
2:80073950	rs13236689	CD36	G	T									African American	22423221
1:63805488	rs477895	BAD	C	T									African American	22423221
26:110674821	rs6490294	ACAD10	C	A									African American	22423221
1:57047397	rs151361	SLMO2	G	A									African American	22423221
4:6881285	rs3733606	KIAA0232	C	A									Korean	25705162
4:110001340	rs2282786	EGF	T	C									Korean	26064965
6:31677649	rs9469032	LY6G5C	C	G									Korean	26064965
6:33038445	rs9277053	HLA-DOA	G	A									Korean	26064965
3:56815721	rs1354034	ARHGEF3	T	C									European	24026423
11:202856	rs11602954	BET1L	G	A									European	24026423
9:5073770	rs77375493	JAK2	G	A									European	24777453
14:68796882	rs1465788	ZFP36L1	T	C									European	24777453
20:59023753	rs41303899	TUBB1	G	A									European	24777453
1:25348294	rs3091242	TMEM50A	C	T									European	27346686
1:156899255	rs12566888	PEAR1	G	T									European	27346686
1:159305996	rs200731779	FCER1A	C	G									European	27346686
2:113083453	rs6734238	IL1F10	A	G									European	27346686
3:124658479	rs56106611	KALRN	T	G									European	27346686
3:185811292	rs1470579	IGF2BP2	A	C									European	27346686
4:99124465	rs1126673	LOC100507053	C	T									European	27346686
6:31412752	rs2256183	MICA	A	G									European	27346686
7:44768492	rs1050331	ZMIZ2	T	G									European	27346686
9:97933921	rs755109	HEMGN	T	C									European	27346686
10:93079885	rs2068888	EXOC6	G	A									European	27346686
11:61842278	rs174583	FADS2	C	T									European	27346686
12:54293448	rs10506328	NFE2	A	C									European	27346686
12:111347711	rs61745424	CUX2	G	A									European	27346686
14:53191105	rs2784521	DDHD1	A	G									European	27346686
15:43528519	rs55707100	MAP1A	C	T									European	27346686
17:2240166	rs10852932	SMG6	G	T									European	27346686
19:51224706	rs3865444	CD33	C	A									European	27346686
20:1943088	rs6136489	SIRPA	T	G									European	27346686
5:160168605	rs2546979	FABP6	C	G									European	27668658
9:88880220	rs61750929	S1PR3	T	C									European	27668658
12:64613902	rs113373353	RASSF3	T	C									European	27668658
15:43411080	rs575505283	TP53BP1	AT	A									European	27668658
22:50132326	rs75570992	TRABD-MOV10L1	C	G									European	27668658
1:247549001	rs41315846	GCSAML	C	T									European	27668658
